# Supplementary material for: Antibacterial Activity and Multi-Targeted Mechanism of Action of Suberanilic Acid Isolated from Pestalotiopsis trachycarpicola DCL44: An Endophytic Fungi from Ageratina adenophora
Source: Molecules. 2024 Sep 4;29(17):4205. doi: 10.3390/molecules29174205 (PMC11396930; doi:10.3390/molecules29174205)
Supplement: Supplementary file 1 [file molecules-29-04205-s001.zip]

Archive with 7 entries (7 files):
- Supplementary Figures S1-S10.pdf
- Supplementary Table S1.pdf
- Supplementary Table S2.pdf
- Supporting Information S2-1  List of target peptides and daughter ions for PRM quantification.pdf.pdf
- Supporting Information S2-2  Skyline analysis results of PRM data of target peptide segment.pdf.pdf
- Supporting Information S2-3 Example of secondary mass spectrum matching of candidate peptide of target protein (9).pdf
- Supporting Information S2-4 Example of Skyline analysis of PRM results of target peptide segment.pdf
